# Supplementary material for: Unravelling the Role of Synthesis Conditions on the Structure of Zinc Oxide-Reduced Graphene Oxide Nanofillers
Source: Nanomaterials (Basel). 2021 Aug 23;11(8):2149. doi: 10.3390/nano11082149 (PMC8399407; doi:10.3390/nano11082149)
Supplement: Supplementary file 1 [file nanomaterials-11-02149-s001.zip]

Archive with 1 entries (1 files):
- nanomaterials-1350979-supplementary.pdf
